# Supplementary material for: Identification of novel HPFH-like mutations by CRISPR base editing that elevate the expression of fetal hemoglobin
Source: eLife. 2022 Feb 11;11:e65421. doi: 10.7554/eLife.65421 (PMC8865852; doi:10.7554/eLife.65421)
Supplement: Figure 5—source data 1. — Lanes 1, 4, 7, and 10 contain nuclear extracts from COS cells transfected with a pcDNA3 empty vector. Lanes 2–3, 5–6, 8–9, and 11–12 contain nuclear extracts from COS cells overexpressing KLF1. Binding of KLF1 to the –123T > C/–124T > C hereditary persistence of fetal hemoglobin (HPFH) mutant probe can be observed in lane 11, with a super shift of KLF1 in the presence of anti-KLF1 antibody in lane 12. [file elife-65421-fig5-data1.zip]

Archive with 3 entries (2 files):
- Figure 5-source data1/
- Figure 5-source data1/Figure 5-source data1(labelled).pdf
- Figure 5-source data1/Figure 5-source data1.jpg
